# Supplementary material for: Discovery and characterization of a novel CCND1/MRCK gene fusion in mantle cell lymphoma
Source: J Hematol Oncol. 2016 Mar 29;9:30. doi: 10.1186/s13045-016-0260-7 (PMC4812644; doi:10.1186/s13045-016-0260-7)
Supplement: Additional file 2: — Table 1 of CCND1 miRNA interactions. (XLSX 16 kb) [file 13045_2016_260_MOESM2_ESM.xlsx]

## Sheet: CCND1 starbase miRNA-mRNA inter
Masamha et al, Additional File 2
Table 1: CCND1 miRNA interactions
results source	http://starbase.sysu.edu.cn/browseClipSeq.php
name	geneName	targetScanSites	picTarSites	RNA22Sites	PITASites	miRandaSites	CancerNum
hsa-miR-34a-5p	CCND1	1[11,2731]	3[18,3384]	1[12,2732]	0[0,0]	1[12,2732]	2
hsa-miR-181b-5p	CCND1	0[0,0]	0[0,0]	1[4,394]	0[0,0]	0[0,0]	1
hsa-miR-107	CCND1	0[0,0]	0[0,0]	3[22,4492]	0[0,0]	0[0,0]	2
hsa-miR-202-3p	CCND1	2[12,1985]	3[11,1980]	1[19,3614]	1[10,1740]	1[12,1741]	1
hsa-miR-302e	CCND1	1[9,441]	4[11,831]	0[0,0]	1[9,441]	1[11,441]	-1
hsa-miR-129-5p	CCND1	0[0,0]	0[0,0]	1[4,0]	0[0,0]	0[0,0]	4
hsa-miR-34c-5p	CCND1	1[11,2731]	3[18,2917]	0[0,0]	0[0,0]	1[12,2732]	1
hsa-let-7a-5p	CCND1	2[12,1985]	3[11,1980]	0[0,0]	0[0,0]	0[0,0]	1
hsa-miR-613	CCND1	1[11,441]	4[13,448]	0[0,0]	0[0,0]	0[0,0]	0
hsa-let-7i-5p	CCND1	2[12,1985]	3[11,1980]	0[0,0]	0[0,0]	0[0,0]	1
hsa-miR-16-5p	CCND1	2[23,4155]	5[23,6295]	0[0,0]	1[22,3623]	1[22,3623]	5
hsa-miR-15a-5p	CCND1	2[23,4155]	5[23,6295]	1[22,3623]	1[22,3623]	1[22,3623]	4
hsa-miR-4500	CCND1	2[12,1985]	4[13,2092]	0[0,0]	0[0,0]	0[0,0]	-1
hsa-miR-17-5p	CCND1	2[27,6717]	6[27,7101]	0[0,0]	1[9,441]	1[11,441]	3
hsa-miR-19a-3p	CCND1	1[9,960]	2[9,962]	0[0,0]	1[9,960]	1[9,960]	5
hsa-miR-20a-5p	CCND1	2[27,6717]	5[27,6713]	1[26,6276]	1[9,441]	1[11,441]	4
hsa-miR-19b-3p	CCND1	1[9,960]	3[13,1260]	0[0,0]	1[9,960]	1[9,960]	5
hsa-miR-494-3p	CCND1	0[0,0]	0[0,0]	0[0,0]	2[7,1023]	1[1,174]	5
hsa-miR-495-3p	CCND1	0[0,0]	0[0,0]	0[0,0]	1[3,203]	1[5,203]	3
hsa-miR-376c-3p	CCND1	1[9,960]	0[0,0]	0[0,0]	0[0,0]	0[0,0]	3
hsa-miR-410-3p	CCND1	0[0,0]	0[0,0]	0[0,0]	0[0,0]	1[26,6276]	3
hsa-miR-203a	CCND1	0[0,0]	0[0,0]	0[0,0]	0[0,0]	1[13,441]	1
hsa-miR-211-5p	CCND1	1[4,0]	0[0,0]	0[0,0]	0[0,0]	0[0,0]	3
hsa-miR-193b-3p	CCND1	1[8,380]	0[0,0]	0[0,0]	1[8,380]	1[8,380]	5
hsa-miR-365a-3p	CCND1	1[8,209]	0[0,0]	0[0,0]	0[0,0]	0[0,0]	2
hsa-miR-132-3p	CCND1	0[0,0]	0[0,0]	0[0,0]	0[0,0]	1[7,426]	1
hsa-miR-195-5p	CCND1	2[23,4155]	4[26,12161]	1[22,3623]	1[22,3623]	1[22,3623]	4
hsa-miR-497-5p	CCND1	2[23,4155]	7[23,6300]	0[0,0]	1[22,3623]	1[22,3623]	6
hsa-miR-33b-5p	CCND1	1[7,366]	0[0,0]	0[0,0]	0[0,0]	0[0,0]	1
hsa-miR-451a	CCND1	0[0,0]	0[0,0]	1[8,11]	0[0,0]	0[0,0]	2
hsa-miR-193a-3p	CCND1	1[8,380]	0[0,0]	0[0,0]	1[8,380]	1[8,380]	5
hsa-miR-152-3p	CCND1	0[0,0]	0[0,0]	1[12,2732]	0[0,0]	0[0,0]	3
hsa-miR-338-3p	CCND1	0[0,0]	3[7,157]	0[0,0]	0[0,0]	1[4,452]	3
hsa-miR-1	CCND1	1[11,441]	3[13,2543]	1[11,397]	0[0,0]	0[0,0]	3
hsa-miR-23a-3p	CCND1	1[9,1721]	0[0,0]	0[0,0]	1[9,1721]	2[9,1721]	2
hsa-let-7e-5p	CCND1	2[12,1985]	3[11,1980]	0[0,0]	0[0,0]	0[0,0]	1
hsa-miR-520e	CCND1	1[9,441]	5[27,9072]	0[0,0]	1[9,441]	1[11,441]	5
hsa-miR-519e-5p	CCND1	0[0,0]	0[0,0]	1[22,3623]	0[0,0]	0[0,0]	2
hsa-miR-520a-3p	CCND1	1[9,441]	0[0,0]	1[11,441]	1[9,441]	1[11,441]	3
hsa-miR-526b-5p	CCND1	0[0,0]	0[0,0]	1[3,1]	0[0,0]	0[0,0]	3
hsa-miR-520b	CCND1	1[9,441]	0[0,0]	0[0,0]	1[9,441]	1[11,441]	4
hsa-miR-520c-3p	CCND1	1[9,441]	0[0,0]	1[11,441]	1[9,441]	1[11,441]	3
hsa-miR-519d-3p	CCND1	2[27,6717]	0[0,0]	0[0,0]	1[9,441]	1[11,441]	3
hsa-miR-520d-3p	CCND1	1[9,441]	0[0,0]	1[11,441]	1[9,441]	1[11,441]	3
hsa-miR-372-3p	CCND1	1[9,441]	0[0,0]	0[0,0]	1[9,441]	2[27,6717]	2
hsa-miR-373-5p	CCND1	0[0,0]	0[0,0]	1[9,1218]	0[0,0]	0[0,0]	1
hsa-miR-373-3p	CCND1	1[9,441]	0[0,0]	1[11,441]	1[9,441]	1[11,441]	5
hsa-miR-103a-3p	CCND1	0[0,0]	0[0,0]	3[22,4492]	0[0,0]	0[0,0]	2
hsa-let-7c-5p	CCND1	2[12,1985]	3[11,1980]	0[0,0]	0[0,0]	0[0,0]	5
hsa-miR-155-5p	CCND1	1[8,209]	0[0,0]	0[0,0]	0[0,0]	0[0,0]	4
hsa-miR-33a-5p	CCND1	1[7,366]	0[0,0]	0[0,0]	0[0,0]	0[0,0]	6
hsa-let-7b-5p	CCND1	2[12,1985]	3[11,1980]	0[0,0]	0[0,0]	0[0,0]	2
hsa-miR-425-5p	CCND1	1[12,2732]	0[0,0]	0[0,0]	0[0,0]	0[0,0]	7
hsa-let-7g-5p	CCND1	2[12,1985]	3[11,1980]	0[0,0]	0[0,0]	0[0,0]	5
hsa-miR-15b-5p	CCND1	2[23,4155]	4[23,6051]	0[0,0]	1[22,3623]	1[22,3623]	6
hsa-miR-218-5p	CCND1	0[0,0]	0[0,0]	0[0,0]	0[0,0]	1[10,1644]	3
hsa-miR-302d-3p	CCND1	1[9,441]	0[0,0]	0[0,0]	1[9,441]	1[11,441]	1
hsa-miR-302a-3p	CCND1	1[9,441]	2[9,441]	0[0,0]	1[9,441]	1[11,441]	1
hsa-miR-302c-3p	CCND1	1[9,441]	0[0,0]	0[0,0]	1[9,441]	1[11,441]	1
hsa-miR-302b-3p	CCND1	1[9,441]	0[0,0]	0[0,0]	1[9,441]	1[11,441]	1
hsa-miR-4458	CCND1	2[12,1985]	3[11,1980]	0[0,0]	0[0,0]	0[0,0]	-1
hsa-miR-449a	CCND1	1[11,2731]	2[14,2917]	1[12,2732]	0[0,0]	1[12,2732]	3
hsa-miR-449b-5p	CCND1	1[11,2731]	2[14,2917]	0[0,0]	0[0,0]	1[12,2732]	1
hsa-miR-1271-5p	CCND1	1[3,285]	0[0,0]	0[0,0]	0[0,0]	1[3,285]	4
hsa-miR-340-5p	CCND1	1[26,6276]	0[0,0]	0[0,0]	0[0,0]	1[26,6276]	5
hsa-miR-206	CCND1	1[11,441]	1[11,441]	1[11,397]	0[0,0]	0[0,0]	6
hsa-miR-93-5p	CCND1	2[27,6717]	5[27,7097]	0[0,0]	1[9,441]	1[11,441]	4
hsa-miR-106b-5p	CCND1	2[27,6717]	7[27,7112]	1[26,6276]	1[9,441]	1[11,441]	5
hsa-miR-96-5p	CCND1	1[3,285]	0[0,0]	0[0,0]	0[0,0]	1[3,285]	4
hsa-miR-490-3p	CCND1	0[0,0]	0[0,0]	0[0,0]	0[0,0]	1[3,2523]	2
hsa-miR-383-5p	CCND1	1[3,388]	0[0,0]	0[0,0]	0[0,0]	0[0,0]	3
hsa-miR-204-5p	CCND1	1[4,0]	0[0,0]	1[2,0]	0[0,0]	0[0,0]	7
hsa-let-7f-5p	CCND1	2[12,1985]	3[11,1980]	0[0,0]	0[0,0]	0[0,0]	1
hsa-let-7d-5p	CCND1	2[12,1985]	3[11,1980]	0[0,0]	0[0,0]	0[0,0]	2
hsa-miR-23b-3p	CCND1	1[9,1721]	1[9,1721]	0[0,0]	1[9,1721]	2[9,1721]	2
hsa-miR-23c	CCND1	1[9,1721]	1[9,1721]	0[0,0]	0[0,0]	0[0,0]	0
hsa-miR-98-5p	CCND1	2[12,1985]	3[11,1980]	0[0,0]	0[0,0]	0[0,0]	5
hsa-miR-374b-5p	CCND1	1[13,5124]	0[0,0]	0[0,0]	0[0,0]	2[22,10557]	6
hsa-miR-374a-5p	CCND1	1[13,5124]	0[0,0]	0[0,0]	0[0,0]	2[24,11753]	5
hsa-miR-20b-5p	CCND1	2[27,6717]	6[27,7101]	0[0,0]	1[9,441]	1[11,441]	8
hsa-miR-106a-5p	CCND1	2[27,6717]	6[27,7101]	0[0,0]	1[9,441]	1[11,441]	8
hsa-miR-503-5p	CCND1	2[23,4155]	0[0,0]	0[0,0]	1[18,1528]	1[18,1528]	2
hsa-miR-424-5p	CCND1	2[23,4155]	4[23,6051]	0[0,0]	1[22,3623]	1[22,3623]	3
hsa-miR-507	CCND1	0[0,0]	0[0,0]	1[6,333]	0[0,0]	0[0,0]	3
hsa-miR-509-3p	CCND1	0[0,0]	0[0,0]	2[16,2965]	0[0,0]	0[0,0]	1
hsa-miR-224-5p	CCND1	0[0,0]	0[0,0]	0[0,0]	0[0,0]	1[6,1716]	4
